# Supplementary material for: Activity and Stability of Panx1 Channels in Astrocytes and Neuroblastoma Cells Are Enhanced by Cholesterol Depletion
Source: Cells. 2022 Oct 14;11(20):3219. doi: 10.3390/cells11203219 (PMC9600160; doi:10.3390/cells11203219)
Supplement: Supplementary file 1 [file cells-11-03219-s001.zip]

Archive with 1 entries (1 files):
- cells-1932037-supplementary.pdf
